# Supplementary material for: Numbat-multiome: inferring copy number variations by combining RNA and chromatin accessibility information from single-cell data
Source: Brief Bioinform. 2025 Oct 17;26(5):bbaf516. doi: 10.1093/bib/bbaf516 (PMC12531993; doi:10.1093/bib/bbaf516)
Supplement: suppFig1_bbaf516 [file suppfig1_bbaf516.zip]

Archive with 1 entries (1 files):
- suppFig1_bbaf516.eps
